# Supplementary material for: α-Synuclein A53T Binds to Transcriptional Adapter 2-Alpha and Blocks Histone H3 Acetylation
Source: Int J Mol Sci. 2021 May 20;22(10):5392. doi: 10.3390/ijms22105392 (PMC8161267; doi:10.3390/ijms22105392)
Supplement: Supplementary file 1 [file ijms-22-05392-s001.zip]

Archive with 1 entries (1 files):
- ijms-1219072-supplementary.xlsx
