# Supplementary material for: α-Synuclein A53T Binds to Transcriptional Adapter 2-Alpha and Blocks Histone H3 Acetylation
Source: Int J Mol Sci. 2021 May 20;22(10):5392. doi: 10.3390/ijms22105392 (PMC8161267; doi:10.3390/ijms22105392)
Supplement: Supplementary file 1 [file ijms-22-05392-s001.zip › ijms-1219072-supplementary.xlsx]

## Sheet: Identified both in WT & A53T 2
List of proteins identified both in wild-type and A53T BioID pull-down
	prot_hit_num	prot_acc	prot_desc	prot_score	prot_mass	prot_matches	prot_matches_sig	prot_sequences	prot_sequences_sig
		E7EPV7	Alpha-synuclein OS=Homo sapiens GN=SNCA PE=2 SV=1	997	11777	24	24	8	8
	1	E9PQI8	U4/U6.U5 tri-snRNP-associated protein 1 OS=Homo sapiens GN=SART1 PE=2 SV=1	227	17541	4	4	2	2
	2	H0Y5B4	60S ribosomal protein L36a (Fragment) OS=Homo sapiens GN=RPL36A PE=3 SV=1	77	15301	2	2	1	1
	3	H0Y5J4	Drebrin-like protein (Fragment) OS=Homo sapiens GN=DBNL PE=4 SV=1	78	40271	2	2	1	1
	4	H0YGW7	ATP-binding cassette sub-family F member 1 (Fragment) OS=Homo sapiens GN=ABCF1 PE=4 SV=1	152	67661	2	2	1	1
	5	M0QXS5	Heterogeneous nuclear ribonucleoprotein L (Fragment) OS=Homo sapiens GN=HNRNPL PE=4 SV=1	133	58473	2	2	1	1
	6	Q14980-3	Isoform Numa-m of Nuclear mitotic apparatus protein 1 OS=Homo sapiens GN=NUMA1	110	201451	2	2	1	1
	7	Q32MZ4	Leucine-rich repeat flightless-interacting protein 1 OS=Homo sapiens GN=LRRFIP1 PE=1 SV=2	134	89252	2	2	1	1
	8	Q5HY54	Filamin-A OS=Homo sapiens GN=FLNA PE=2 SV=1	540	276547	16	16	8	8
	9	Q5T6W5	Heterogeneous nuclear ribonucleoprotein K OS=Homo sapiens GN=HNRNPK PE=4 SV=1	231	47557	6	6	2	2
Proteins in red bold are also detected in other study (as indicated below)
		J Cell Biol (2012) 196 (6): 801–810.
		https://doi.org/10.1083/jcb.201112098
		A promiscuous biotin ligase fusion protein identifies proximal and interacting proteins in mammalian cells
	JCB	prot_acc	prot_desc	prot_score	prot_mass	prot_matches	prot_matches_sig	prot_sequences	prot_sequences_sig
	JCB-LaA	P46013-2	Isoform Short of Antigen KI-67 OS=Homo sapiens GN=MKI67	246	319440	8	8	4	4
	JCB-ctl	Q9NX58	Cell growth-regulating nucleolar protein OS=Homo sapiens GN=LYAR PE=1 SV=2	82	43614	2	2	1	1

## Sheet: Identified in WT alone
List of proteins identified in wild-type BioID pull-down
		prot_acc	prot_desc	prot_score	prot_mass	prot_matches	prot_matches_sig	prot_sequences	prot_sequences_sig
	1	A6NJJ0	Peroxiredoxin-4 (Fragment) OS=Homo sapiens GN=PRDX4 PE=2 SV=1	63	21302	1	1	1	1
	2	B7Z4M2	WW domain-binding protein 4 OS=Homo sapiens GN=WBP4 PE=2 SV=1	52	40030	1	1	1	1
	3	B7ZKM0	SART3 protein OS=Homo sapiens GN=SART3 PE=2 SV=1	54	105582	1	1	1	1
	4	F8VQQ4	Tubulin alpha-1A chain (Fragment) OS=Homo sapiens GN=TUBA1A PE=2 SV=1	61	24221	1	1	1	1
	5	M0R1H5	40S ribosomal protein S11 OS=Homo sapiens GN=RPS11 PE=2 SV=1	76	9486	1	1	1	1
	6	O60240	Perilipin-1 OS=Homo sapiens GN=PLIN1 PE=1 SV=2	50	55990	1	1	1	1
	7	P33176	Kinesin-1 heavy chain OS=Homo sapiens GN=KIF5B PE=1 SV=1	103	109684	1	1	1	1
	8	Q16555	Dihydropyrimidinase-related protein 2 OS=Homo sapiens GN=DPYSL2 PE=1 SV=1	64	62293	1	1	1	1
	9	Q8IUC1	Keratin-associated protein 11-1 OS=Homo sapiens GN=KRTAP11-1 PE=1 SV=1	66	17085	1	1	1	1
	10	Q8NC51	Plasminogen activator inhibitor 1 RNA-binding protein OS=Homo sapiens GN=SERBP1 PE=1 SV=2	179	44965	3	3	1	1
	11	Q9NR30-2	Isoform 2 of Nucleolar RNA helicase 2 OS=Homo sapiens GN=DDX21	55	79656	1	1	1	1
	12	Q9Y5K6	CD2-associated protein OS=Homo sapiens GN=CD2AP PE=1 SV=1	55	71450	1	1	1	1
Proteins in red bold are also detected in other study
	J Cell Biol (2012) 196 (6): 801–810.
	https://doi.org/10.1083/jcb.201112098
	JCB	prot_acc	prot_desc	prot_score	prot_mass	prot_matches	prot_matches_sig	prot_sequences	prot_sequences_sig
	JCB-ctl/LaA	J3KQ96	Treacle protein (Fragment) OS=Homo sapiens GN=TCOF1 PE=2 SV=1	107	144124	1	1	1	1
	JCB-LaA	M0R080	DnaJ homolog subfamily B member 1 (Fragment) OS=Homo sapiens GN=DNAJB1 PE=2 SV=1	78	20497	1	1	1	1
	JCB-LaA	O00151	PDZ and LIM domain protein 1 OS=Homo sapiens GN=PDLIM1 PE=1 SV=4	133	36071	2	2	2	2
	JCB-ctl	P04406	Glyceraldehyde-3-phosphate dehydrogenase OS=Homo sapiens GN=GAPDH PE=1 SV=3	56	36053	1	1	1	1
	JCB-ctl/LaA	P08107	Heat shock 70 kDa protein 1A/1B OS=Homo sapiens GN=HSPA1A PE=1 SV=5	145	70051	3	3	2	2
	JCB-LaA	P37802	Transgelin-2 OS=Homo sapiens GN=TAGLN2 PE=1 SV=3	64	22391	1	1	1	1
	JCB-LaA	P49327	Fatty acid synthase OS=Homo sapiens GN=FASN PE=1 SV=3	75	273423	2	2	2	2
	JCB-ctl	Q5VTE0	Putative elongation factor 1-alpha-like 3 OS=Homo sapiens GN=EEF1A1P5 PE=5 SV=1	50	50184	1	0	1	0
	JCB-ctl/LaA	Q9BU76-4	Isoform 4 of Multiple myeloma tumor-associated protein 2 OS=Homo sapiens GN=MMTAG2	64	20536	1	1	1	1
	JCB-ctl	Q9NX58	Cell growth-regulating nucleolar protein OS=Homo sapiens GN=LYAR PE=1 SV=2	62	43614	1	1	1	1
	JCB-LaA	Q9Y265-2	Isoform 2 of RuvB-like 1 OS=Homo sapiens GN=RUVBL1	50	42126	1	1	1	1

## Sheet: Identified in A53T alone
List of proteins identified in A53T BioID pull-down
	prot_hit_num	prot_acc	prot_desc	prot_score	prot_mass	prot_matches	prot_matches_sig	prot_sequences	prot_sequences_sig
	1	C9J5W6	Transgelin-3 OS=Homo sapiens GN=TAGLN3 PE=2 SV=1	83	12886	2	2	1	1
	2	F8VXG0	Homeobox protein Hox-B3 OS=Homo sapiens GN=HOXB3 PE=2 SV=1	66	30871	2	2	1	1
	3	H0YKS4	Annexin (Fragment) OS=Homo sapiens GN=ANXA2 PE=2 SV=1	71	19530	2	2	1	1
	4	K7ELS0	Uncharacterized protein C19orf43 OS=Homo sapiens GN=C19orf43 PE=2 SV=1	63	13503	2	2	1	1
	5	O75478	Transcriptional adapter 2-alpha OS=Homo sapiens GN=TADA2A PE=1 SV=3	58	51505	2	2	1	1
	6	P30086	Phosphatidylethanolamine-binding protein 1 OS=Homo sapiens GN=PEBP1 PE=1 SV=3	182	21057	2	2	1	1
	7	Q6FGY5	CKAP1 protein OS=Homo sapiens GN=CKAP1 PE=2 SV=1	149	21801	4	4	2	2
	8	Q7Z417	Nuclear fragile X mental retardation-interacting protein 2 OS=Homo sapiens GN=NUFIP2 PE=1 SV=1	189	76120	2	2	1	1
Proteins in red bold are also detected in other study
		J Cell Biol (2012) 196 (6): 801–810.
		https://doi.org/10.1083/jcb.201112098
	JCB	prot_acc	prot_desc	prot_score	prot_mass	prot_matches	prot_matches_sig	prot_sequences	prot_sequences_sig
	JCB-LaA	G3V0E8	Poly(RC) binding protein 2, isoform CRA_f OS=Homo sapiens GN=PCBP2 PE=4 SV=1	77	33496	2	2	1	1
	JCB-ctl/LaA	P05165	Propionyl-CoA carboxylase alpha chain, mitochondrial OS=Homo sapiens GN=PCCA PE=1 SV=4	136	80058	2	2	1	1
	JCB-ctl	Q9NX58	Cell growth-regulating nucleolar protein OS=Homo sapiens GN=LYAR PE=1 SV=2	82	43614	2	2	1	1
